# Supplementary material for: Variation in the serotonin transporter genotype is associated with maternal restraint and rejection of infants: A nonhuman primate (Macaca mulatta) model
Source: PLoS One. 2023 Apr 24;18(4):e0281935. doi: 10.1371/journal.pone.0281935 (PMC10124887; doi:10.1371/journal.pone.0281935)
Supplement: S1 File — (XLSX) [file pone.0281935.s003.xlsx]

## Sheet: 5HTT&Parenting_3.28.21
Subject Number	5HTT Genotype	Mutual Ventral Contact	Contact	Groom	Retrieve	Reject	Restrain
1	LL	0	6.75	0	0	0	0
2	LL	11.25	3	0	0	0	0
3	LL	6.75	11	1	0	0	1
4	LL	7	10	0.25	0	0	0
5	LL	3	11	0	0.166667	0	0
6	LL	9	6.57143	1.42857	0	0	0
7	LL	0.75	12.75	0.25	0	0	1.25
8	LL	5.75	9	0.25	0.25	0	0
9	LL	7	3	4.5	0	0	0
10	LL	3.28571	9.42857	3.71429	0	0.142857	0
11	LL	4	9.75	0	0	0.25	0.5
12	LL	13.25	5.25	0.5	0.75	0	0.5
13	LL	4.25	4.25	5.75	0.25	0.25	0
14	LL	0	10	0	0	0	0
15	LL	0.5	3.25	0.75	0	0	0
16	LL	2.75	13.75	1.75	0.25	0	0
17	LL	6.4	5.4	3	0	0	0.2
18	LL	0	0	0	0	0	0
19	LL	4.5	2.75	0	0	0	0
20	LL	7.25	8.75	1.5	0	0	0
21	LL	1	6	0.5	0.25	0	0
22	LL	0	7	0	0	0	0
23	LL	8.25	6	1.5	0	0	0
24	LL	3	8.75	0	0	0	0
25	LL	8	3.75	5	0.75	0	0.25
26	LL	8	7	0	0.25	0	0.25
27	LL	1.25	6.75	1.75	0.5	0	0
28	LL	10	3.25	2.25	0	0	0
29	LL	5	8.25	3	0.25	0	0
30	LL	16.25	5.75	8	0	0	0
31	LL	1.5	10.5	0	0	0	0
32	LL	3.75	4.25	0	0	0	0.25
33	LL	0.5	7.75	1.25	0	0	0.5
34	LL	3.75	4.75	0.5	0.25	0	0.25
35	LL	0.5	8	0	0	0	0
36	LL	3.5	10.75	1.75	0	0.25	0
37	LL	7.42857	11.2857	3.28571	0	0.142857	0
38	LL	10.5	11	0	0.25	0	0
39	LL	2.75	15	7	0.25	0	0.25
40	LL	1	5.75	0.75	0	0	1.5
41	LL	1.5	9.75	0	0	0	0
42	LL	0.5	7.75	0	0	0.25	0.5
43	LL	1	3.5	0	0.25	0	0
44	LL	6.75	10.25	1.25	0.25	0	0.25
45	LL	11.25	6.25	2.25	0	0	0
46	LL	0	7.25	1.33333	0	0	0
47	LL	5	8.5	1.5	0	0	0
48	LL	1.5	4.25	1.5	0	0	0
49	LL	10.25	4	5.5	0	0	0.25
50	LL	4.75	3.75	0.5	0	0	0.25
51	Ls	3.16667	9.33333	1.66667	0.166667	0	0
52	Ls	6	16.75	0.25	0	0	0.5
53	Ls	3.25	7.75	0.25	0	0	0
54	Ls	14	4.25	0	0	0	0
55	Ls	10.5	9.75	1.25	0.25	0	0
56	Ls	10.25	8.75	5	0.5	0	0
57	Ls	0	5.25	0	0	0	0
58	Ls	3.75	12.5	0	0	0	0
59	Ls	0	4.25	0	0	0.25	0
60	Ls	9.25	11.5	1	0	0	0
61	Ls	4.75	8	0.5	0	0	0
62	Ls	2	13.75	0	0.25	0	0
63	Ls	0.5	3.25	0.5	0	0	0
64	Ls	1.25	14.25	-999	0.25	0	0
65	Ls	5.25	12	1.25	0	0	0
66	Ls	4.5	7.5	0.25	0	0	0
67	Ls	4.75	3.25	0	0.25	0	0
68	Ls	1.25	3.75	2.5	0.25	0	0
69	Ls	1.75	16.5	3.5	0	0	0
70	Ls	6	6.5	1.25	0	0	0
71	Ls	1	7.25	1.75	0	-999	0
72	Ls	11.25	5	-999	0	0.5	0
73	Ls	1.33333	5.66667	0	0	0	0.333333
74	Ls	6	5.5	0.5	0.166667	0	0
75	Ls	1.5	2.25	0	0	0	0
76	Ls	0.333333	9.16667	1.33333	0	0	0
77	Ls	2.8	5.6	0	0	0.4	0
78	Ls	9	7.375	1.875	0	0	0
79	Ls	7.28571	7.42857	0.285714	0.428571	0	-999
80	Ls	6.83333	13.8333	4.66667	0.166667	0	0
81	Ls	0.25	3	0	0	0	0
82	Ls	5.5	14	0.5	0	0	0
83	Ls	4.5	11.75	5	0.5	0	0.5
84	Ls	6.75	6	0.75	0.5	0.5	0
85	Ls	0	4.25	0	0	0.5	0
86	Ls	1.5	7.5	1.75	0.5	0.5	0.25
87	Ls	10.5	8.33333	4.33333	0	0	0
88	Ls	0	12.25	0	0	0.5	0
89	Ls	12.5	7.33333	2.33333	0.166667	0.833333	0.166667
90	Ls	3.25	13.75	0	0	0	0
91	Ls	3.85714	10.5714	1.57143	0	0.571429	0
92	Ls	5.25	9.75	0	0	0	0
93	Ls	7.75	8.5	0.25	0	0	0
94	Ls	7.16667	6.16667	2.5	0	0.333333	0
95	Ls	6.33333	6.33333	1.16667	0	0.666667	0.166667
96	Ls	18.6	3.6	0.8	0	0	0
97	Ls	7.75	5	0	0.5	0	0
98	Ls	6.33333	10.1667	1.5	0	0	0.166667
99	Ls	7.375	8.25	1.5	0.375	0	0.125
100	Ls	5.42857	3.14286	0.857143	0.142857	0	0.285714
101	Ls	12	4.75	1	0.25	0	0
102	Ls	8.33333	4.16667	1.33333	0	0.166667	0.166667
103	Ls	6.6	3.2	0.2	0.4	0	0
104	Ls	6.33333	10.6667	0.333333	0.166667	0	0
105	Ls	2.28571	10.7143	0	0	0.285714	0
106	Ls	11.8	2.6	0	0.4	0.2	0
107	Ls	0.75	3.25	0	0	0	0
108	Ls	3.85714	7	2.28571	0.142857	-999	-999
109	ss	10	5	1	0	0	0
110	ss	0	9	0.25	0	0	0
111	ss	6	7	0.5	-999	0	0
112	ss	2.75	4.25	0.75	0	0	0
113	ss	2.85714	9	2.71429	0	0.14	0
114	ss	5.25	4.5	0	0	0.25	0
115	ss	0	2	0.5	0	1.25	0
116	ss	6.75	11.5	0.75	0	0	-999
117	ss	10.5	6.5	-999	0	0	0
118	ss	4.25	11	0	0	0	0
119	ss	1	2.75	1.5	-999	0	0
120	ss	5.5	3	3.5	0	0	-999
121	ss	4	3.75	0	0	0.5	0
122	ss	6.25	15.5	2.5	0	0	0
123	-999	10.8	5.6	0.2	0	0	0
124	-999	0.5	10.6667	0.666667	0	0.166667	0
125	-999	5.25	10.25	0.25	0	0	0
